# Supplementary material for: Genetic Variability and Conserved T-Cell Epitope Prediction of the HPV16 E1 Protein in Cervix Samples from Peru
Source: Pathogens. 2026 May 13;15(5):526. doi: 10.3390/pathogens15050526 (PMC13209587; doi:10.3390/pathogens15050526)
Supplement: Supplementary file 1 [file pathogens-15-00526-s001.zip]

Archive with 1 entries (1 files):
- pathogens-4249237-supplementary.xlsx
