# Supplementary material for: Genetic Variability and Conserved T-Cell Epitope Prediction of the HPV16 E1 Protein in Cervix Samples from Peru
Source: Pathogens. 2026 May 13;15(5):526. doi: 10.3390/pathogens15050526 (PMC13209587; doi:10.3390/pathogens15050526)
Supplement: Supplementary file 1 [file pathogens-15-00526-s001.zip › pathogens-4249237-supplementary.xlsx]

## Sheet: Table S1
Epitope	Position in E1 protein	Location in protein	Hits with alelles
EDLVDFIVNDNDYLTQ	45	Disordered N-Terminal	HLA-DQA1*01:01/DQB1*05:01,HLA-DQA1*05:01/DQB1*02:01,HLA-DRB1*03:01,HLA-DRB1*04:01,HLA-DRB1*04:05,HLA-DRB1*14:02,HLA-DRB3*01:01,HLA-DRB3*02:02
DLVDFIVNDNDYLT	46	Disordered N-Terminal	HLA-DQA1*01:01/DQB1*05:01,HLA-DQA1*05:01/DQB1*02:01,HLA-DRB1*03:01,HLA-DRB1*04:01,HLA-DRB1*04:05,HLA-DRB1*14:02,HLA-DRB3*01:01,HLA-DRB3*02:02
LVDFIVNDNDYLTQ	47	Disordered N-Terminal	HLA-DQA1*01:01/DQB1*05:01,HLA-DQA1*05:01/DQB1*02:01,HLA-DRB1*01:01,HLA-DRB1*03:01,HLA-DRB1*04:01,HLA-DRB1*04:05,HLA-DRB1*04:07,HLA-DRB1*13:02,HLA-DRB1*14:02,HLA-DRB3*01:01,HLA-DRB3*02:02,HLA-DRB4*01:01
VDFIVNDNDYLTQAET	48	Disordered N-Terminal	HLA-DQA1*01:01/DQB1*05:01,HLA-DQA1*05:01/DQB1*02:01,HLA-DRB1*03:01,HLA-DRB1*04:01,HLA-DRB1*04:05,HLA-DRB1*04:07,HLA-DRB1*14:02,HLA-DRB3*01:01,HLA-DRB3*02:02
NDNDYLTQAETETAH	53	Disordered N-Terminal	HLA-DQA1*01:02/DQB1*06:02,HLA-DQA1*03:01/DQB1*03:02,HLA-DQA1*04:01/DQB1*04:02,HLA-DQA1*05:01/DQB1*02:01,HLA-DQA1*05:01/DQB1*03:01,HLA-DRB1*01:01,HLA-DRB1*04:01,HLA-DRB1*04:07,HLA-DRB1*09:01
NDNDYLTQAETETAHA	53	Disordered N-Terminal	HLA-DQA1*01:02/DQB1*06:02,HLA-DQA1*03:01/DQB1*03:02,HLA-DQA1*04:01/DQB1*04:02,HLA-DQA1*05:01/DQB1*02:01,HLA-DQA1*05:01/DQB1*03:01,HLA-DRB1*01:01,HLA-DRB1*04:01,HLA-DRB1*04:05,HLA-DRB1*04:07,HLA-DRB1*09:01,HLA-DRB4*01:01
DNDYLTQAETETAH	54	Disordered N-Terminal	HLA-DQA1*01:02/DQB1*06:02,HLA-DQA1*03:01/DQB1*03:02,HLA-DQA1*04:01/DQB1*04:02,HLA-DQA1*05:01/DQB1*02:01,HLA-DQA1*05:01/DQB1*03:01,HLA-DRB1*01:01,HLA-DRB1*04:01,HLA-DRB1*04:05,HLA-DRB1*04:07,HLA-DRB1*09:01,HLA-DRB4*01:01
DNDYLTQAETETAHA	54	Disordered N-Terminal	HLA-DQA1*01:02/DQB1*06:02,HLA-DQA1*03:01/DQB1*03:02,HLA-DQA1*04:01/DQB1*04:02,HLA-DQA1*05:01/DQB1*02:01,HLA-DQA1*05:01/DQB1*03:01,HLA-DRB1*01:01,HLA-DRB1*04:01,HLA-DRB1*04:05,HLA-DRB1*04:07,HLA-DRB1*09:01,HLA-DRB4*01:01
DNDYLTQAETETAHAL	54	Disordered N-Terminal	HLA-DQA1*01:02/DQB1*06:02,HLA-DQA1*03:01/DQB1*03:02,HLA-DQA1*04:01/DQB1*04:02,HLA-DQA1*05:01/DQB1*02:01,HLA-DQA1*05:01/DQB1*03:01,HLA-DRB1*01:01,HLA-DRB1*04:01,HLA-DRB1*04:07,HLA-DRB1*09:01,HLA-DRB4*01:01
NDYLTQAETETAHAL	55	Disordered N-Terminal	HLA-DQA1*01:02/DQB1*06:02,HLA-DQA1*03:01/DQB1*03:02,HLA-DQA1*05:01/DQB1*02:01,HLA-DQA1*05:01/DQB1*03:01,HLA-DRB1*04:01,HLA-DRB1*04:07,HLA-DRB1*09:01,HLA-DRB4*01:01
AAFGLTPSI	238	DNA-binding region	HLA-A*02:01,HLA-A*02:03,HLA-A*02:06,HLA-A*30:01,HLA-A*32:01,HLA-A*68:02,HLA-B*35:01,HLA-B*51:01,HLA-B*53:01,HLA-B*58:01
SIADSIKTL	245	DNA-binding region	HLA-A*02:01,HLA-A*02:03,HLA-A*02:06,HLA-A*26:01,HLA-A*30:01,HLA-A*32:01,HLA-A*68:02,HLA-B*07:02,HLA-B*08:01,HLA-B*15:01
IADSIKTLL	246	DNA-binding region	HLA-A*02:01,HLA-A*02:03,HLA-A*02:06,HLA-A*68:02,HLA-B*07:02,HLA-B*35:01,HLA-B*53:01,HLA-B*58:01
EPPKLRSTAAALYW	307	DNA-binding region	HLA-DPA1*01:03/DPB1*04:01,HLA-DPA1*02:01/DPB1*01:01,HLA-DPA1*02:01/DPB1*05:01,HLA-DPA1*02:01/DPB1*14:01,HLA-DPA1*03:01/DPB1*04:02,HLA-DRB1*07:01,HLA-DRB1*09:01,HLA-DRB1*12:01,HLA-DRB1*13:02,HLA-DRB3*01:01,HLA-DRB5*01:01
EPPKLRSTAAALYWY	307	DNA-binding region	HLA-DPA1*01:03/DPB1*04:01,HLA-DPA1*02:01/DPB1*01:01,HLA-DPA1*02:01/DPB1*05:01,HLA-DPA1*02:01/DPB1*14:01,HLA-DRB1*07:01,HLA-DRB1*09:01,HLA-DRB1*12:01,HLA-DRB1*13:02,HLA-DRB3*01:01,HLA-DRB5*01:01
PPKLRSTAAALYWY	308	DNA-binding region	HLA-DPA1*01:03/DPB1*02:01,HLA-DPA1*01:03/DPB1*04:01,HLA-DPA1*02:01/DPB1*01:01,HLA-DPA1*02:01/DPB1*05:01,HLA-DPA1*02:01/DPB1*14:01,HLA-DPA1*03:01/DPB1*04:02,HLA-DRB1*03:01,HLA-DRB1*07:01,HLA-DRB1*09:01,HLA-DRB1*12:01,HLA-DRB1*13:02,HLA-DRB1*14:02,HLA-DRB3*01:01,HLA-DRB3*02:02,HLA-DRB5*01:01
PPKLRSTAAALYWYK	308	DNA-binding region	HLA-DPA1*01:03/DPB1*02:01,HLA-DPA1*01:03/DPB1*04:01,HLA-DPA1*02:01/DPB1*01:01,HLA-DPA1*02:01/DPB1*05:01,HLA-DPA1*02:01/DPB1*14:01,HLA-DPA1*03:01/DPB1*04:02,HLA-DRB1*03:01,HLA-DRB1*07:01,HLA-DRB1*09:01,HLA-DRB1*12:01,HLA-DRB1*13:02,HLA-DRB1*14:02,HLA-DRB3*01:01,HLA-DRB3*02:02,HLA-DRB5*01:01
PPKLRSTAAALYWYKT	308	DNA-binding region	HLA-DPA1*01:03/DPB1*04:01,HLA-DPA1*02:01/DPB1*01:01,HLA-DPA1*02:01/DPB1*05:01,HLA-DPA1*02:01/DPB1*14:01,HLA-DPA1*03:01/DPB1*04:02,HLA-DRB1*07:01,HLA-DRB1*09:01,HLA-DRB1*12:01,HLA-DRB1*13:02,HLA-DRB3*01:01,HLA-DRB3*02:02,HLA-DRB5*01:01
STAAALYWY	313	DNA-binding region	HLA-A*01:01,HLA-A*11:01,HLA-A*26:01,HLA-A*30:02,HLA-A*32:01,HLA-B*15:01,HLA-B*35:01,HLA-B*58:01
RQTVLQHSF	341	DNA-binding region	HLA-A*02:06,HLA-A*23:01,HLA-A*24:02,HLA-A*30:02,HLA-A*32:01,HLA-B*15:01,HLA-B*40:01,HLA-B*58:01
LSQMVQWAYDNDIVDD	356	Helicase domain	HLA-DQA1*01:01/DQB1*05:01,HLA-DQA1*03:01/DQB1*03:02,HLA-DQA1*05:01/DQB1*02:01,HLA-DRB1*04:01,HLA-DRB1*04:05,HLA-DRB1*04:07,HLA-DRB1*07:01,HLA-DRB1*09:01,HLA-DRB3*01:01
SQMVQWAYDNDIVDD	357	Helicase domain	HLA-DQA1*01:01/DQB1*05:01,HLA-DQA1*03:01/DQB1*03:02,HLA-DQA1*05:01/DQB1*02:01,HLA-DRB1*04:01,HLA-DRB1*04:05,HLA-DRB1*04:07,HLA-DRB1*07:01,HLA-DRB1*09:01,HLA-DRB3*01:01,HLA-DRB3*02:02
SQMVQWAYDNDIVDDS	357	Helicase domain	HLA-DQA1*01:01/DQB1*05:01,HLA-DQA1*03:01/DQB1*03:02,HLA-DQA1*05:01/DQB1*02:01,HLA-DRB1*04:01,HLA-DRB1*04:05,HLA-DRB1*04:07,HLA-DRB1*07:01,HLA-DRB1*09:01,HLA-DRB3*01:01,HLA-DRB3*02:02
QMVQWAYDNDIVDD	358	Helicase domain	HLA-DQA1*01:01/DQB1*05:01,HLA-DQA1*03:01/DQB1*03:02,HLA-DQA1*05:01/DQB1*02:01,HLA-DRB1*03:01,HLA-DRB1*04:01,HLA-DRB1*04:05,HLA-DRB1*04:07,HLA-DRB1*07:01,HLA-DRB1*09:01,HLA-DRB3*01:01,HLA-DRB3*02:02
QMVQWAYDNDIVDDS	358	Helicase domain	HLA-DQA1*01:01/DQB1*05:01,HLA-DQA1*03:01/DQB1*03:02,HLA-DQA1*05:01/DQB1*02:01,HLA-DRB1*03:01,HLA-DRB1*04:01,HLA-DRB1*04:05,HLA-DRB1*04:07,HLA-DRB3*01:01,HLA-DRB3*02:02
QMVQWAYDNDIVDDSE	358	Helicase domain	HLA-DQA1*01:01/DQB1*05:01,HLA-DQA1*03:01/DQB1*03:02,HLA-DQA1*05:01/DQB1*02:01,HLA-DRB1*03:01,HLA-DRB1*04:01,HLA-DRB1*04:05,HLA-DRB1*04:07,HLA-DRB3*01:01,HLA-DRB3*02:02
MVQWAYDNDIVDDS	359	Helicase domain	HLA-DQA1*01:01/DQB1*05:01,HLA-DQA1*03:01/DQB1*03:02,HLA-DQA1*05:01/DQB1*02:01,HLA-DRB1*03:01,HLA-DRB1*04:01,HLA-DRB1*04:05,HLA-DRB1*04:07,HLA-DRB3*01:01,HLA-DRB3*02:02
MVQWAYDNDIVDDSE	359	Helicase domain	HLA-DQA1*01:01/DQB1*05:01,HLA-DQA1*03:01/DQB1*03:02,HLA-DQA1*05:01/DQB1*02:01,HLA-DRB1*03:01,HLA-DRB1*04:01,HLA-DRB1*04:05,HLA-DRB1*04:07,HLA-DRB3*01:01,HLA-DRB3*02:02
VQWAYDNDIVDDSE	360	Helicase domain	HLA-DQA1*01:01/DQB1*05:01,HLA-DQA1*03:01/DQB1*03:02,HLA-DQA1*05:01/DQB1*02:01,HLA-DRB1*03:01,HLA-DRB1*04:01,HLA-DRB1*04:05,HLA-DRB1*04:07,HLA-DRB3*01:01,HLA-DRB3*02:02,HLA-DRB4*01:01
VQWAYDNDIVDDSEIA	360	Helicase domain	HLA-DQA1*01:01/DQB1*05:01,HLA-DQA1*03:01/DQB1*03:02,HLA-DQA1*05:01/DQB1*02:01,HLA-DRB1*04:01,HLA-DRB1*04:05,HLA-DRB1*04:07,HLA-DRB3*01:01,HLA-DRB4*01:01
VDDSEIAYKYAQLA	369	Helicase domain	HLA-DPA1*01:03/DPB1*02:01,HLA-DPA1*01:03/DPB1*04:01,HLA-DPA1*02:01/DPB1*01:01,HLA-DPA1*02:01/DPB1*05:01,HLA-DPA1*03:01/DPB1*04:02,HLA-DQA1*01:01/DQB1*05:01,HLA-DQA1*04:01/DQB1*04:02,HLA-DRB1*08:02
AYKYAQLADTNSNA	375	Helicase domain	HLA-DPA1*01:03/DPB1*02:01,HLA-DPA1*02:01/DPB1*14:01,HLA-DQA1*05:01/DQB1*03:01,HLA-DRB1*01:01,HLA-DRB1*04:01,HLA-DRB1*04:05,HLA-DRB1*04:07,HLA-DRB3*02:02
ASAFLKSNSQAKIVK	388	Helicase domain	HLA-DRB1*03:01,HLA-DRB1*07:01,HLA-DRB1*09:01,HLA-DRB1*13:02,HLA-DRB1*14:02,HLA-DRB3*01:01,HLA-DRB3*02:02,HLA-DRB5*01:01
ASAFLKSNSQAKIVKD	388	Helicase domain	HLA-DPA1*02:01/DPB1*14:01,HLA-DRB1*03:01,HLA-DRB1*07:01,HLA-DRB1*09:01,HLA-DRB1*12:01,HLA-DRB1*13:02,HLA-DRB1*14:02,HLA-DRB3*01:01,HLA-DRB3*02:02,HLA-DRB5*01:01
DWKQIVMFLRYQGVE	437	Helicase domain	HLA-DPA1*01:03/DPB1*02:01,HLA-DPA1*01:03/DPB1*04:01,HLA-DPA1*02:01/DPB1*01:01,HLA-DPA1*03:01/DPB1*04:02,HLA-DRB1*08:02,HLA-DRB1*11:01,HLA-DRB1*12:01,HLA-DRB1*13:02
WKQIVMFLRYQGVE	438	Helicase domain	HLA-DPA1*01:03/DPB1*02:01,HLA-DPA1*01:03/DPB1*04:01,HLA-DPA1*02:01/DPB1*01:01,HLA-DPA1*02:01/DPB1*05:01,HLA-DPA1*03:01/DPB1*04:02,HLA-DRB1*08:02,HLA-DRB1*11:01,HLA-DRB1*12:01,HLA-DRB1*13:02
KQIVMFLRYQGVEF	439	Helicase domain	HLA-DPA1*01:03/DPB1*02:01,HLA-DPA1*01:03/DPB1*04:01,HLA-DPA1*02:01/DPB1*01:01,HLA-DPA1*03:01/DPB1*04:02,HLA-DRB1*08:02,HLA-DRB1*11:01,HLA-DRB1*12:01,HLA-DRB1*13:02
LHNRLVVFTFPNEFP	578	Helicase domain	HLA-DPA1*01:03/DPB1*02:01,HLA-DPA1*01:03/DPB1*04:01,HLA-DPA1*02:01/DPB1*01:01,HLA-DPA1*02:01/DPB1*05:01,HLA-DPA1*02:01/DPB1*14:01,HLA-DPA1*03:01/DPB1*04:02,HLA-DQA1*01:01/DQB1*05:01,HLA-DRB1*07:01
HNRLVVFTFPNEFP	579	Helicase domain	HLA-DPA1*01:03/DPB1*02:01,HLA-DPA1*01:03/DPB1*04:01,HLA-DPA1*02:01/DPB1*01:01,HLA-DPA1*02:01/DPB1*05:01,HLA-DPA1*02:01/DPB1*14:01,HLA-DPA1*03:01/DPB1*04:02,HLA-DQA1*01:01/DQB1*05:01,HLA-DRB1*07:01,HLA-DRB1*09:01,HLA-DRB1*12:01
HNRLVVFTFPNEFPF	579	Helicase domain	HLA-DPA1*01:03/DPB1*02:01,HLA-DPA1*01:03/DPB1*04:01,HLA-DPA1*02:01/DPB1*01:01,HLA-DPA1*02:01/DPB1*05:01,HLA-DPA1*02:01/DPB1*14:01,HLA-DPA1*03:01/DPB1*04:02,HLA-DQA1*01:01/DQB1*05:01,HLA-DRB1*07:01
HNRLVVFTFPNEFPFD	579	Helicase domain	HLA-DPA1*01:03/DPB1*02:01,HLA-DPA1*01:03/DPB1*04:01,HLA-DPA1*02:01/DPB1*01:01,HLA-DPA1*02:01/DPB1*05:01,HLA-DPA1*02:01/DPB1*14:01,HLA-DPA1*03:01/DPB1*04:02,HLA-DQA1*01:01/DQB1*05:01,HLA-DRB1*07:01,HLA-DRB1*09:01,HLA-DRB1*15:01
NRLVVFTFPNEFPFD	580	Helicase domain	HLA-DPA1*01:03/DPB1*04:01,HLA-DPA1*02:01/DPB1*01:01,HLA-DPA1*02:01/DPB1*14:01,HLA-DPA1*03:01/DPB1*04:02,HLA-DQA1*01:01/DQB1*05:01,HLA-DQA1*05:01/DQB1*02:01,HLA-DRB1*07:01,HLA-DRB1*09:01,HLA-DRB1*15:01
VVFTFPNEF	583	Helicase domain	HLA-A*23:01,HLA-A*24:02,HLA-A*26:01,HLA-A*30:01,HLA-A*30:02,HLA-A*32:01,HLA-A*68:02,HLA-B*15:01,HLA-B*35:01,HLA-B*53:01,HLA-B*57:01,HLA-B*58:01
FTFPNEFPF	585	Helicase domain	HLA-A*02:01,HLA-A*02:06,HLA-A*23:01,HLA-A*24:02,HLA-A*26:01,HLA-A*32:01,HLA-A*68:02,HLA-B*15:01,HLA-B*35:01,HLA-B*53:01,HLA-B*57:01,HLA-B*58:01

## Sheet: Table S2
HLA Class	HLA subtype
HLA-I	HLA-A*01:01
HLA-I	HLA-A*02:01
HLA-I	HLA-A*02:03
HLA-I	HLA-A*02:06
HLA-I	HLA-A*03:01
HLA-I	HLA-A*11:01
HLA-I	HLA-A*23:01
HLA-I	HLA-A*24:02
HLA-I	HLA-A*26:01
HLA-I	HLA-A*30:01
HLA-I	HLA-A*30:02
HLA-I	HLA-A*31:01
HLA-I	HLA-A*32:01
HLA-I	HLA-A*33:01
HLA-I	HLA-A*68:01
HLA-I	HLA-A*68:02
HLA-I	HLA-B*07:02
HLA-I	HLA-B*08:01
HLA-I	HLA-B*15:01
HLA-I	HLA-B*35:01
HLA-I	HLA-B*40:01
HLA-I	HLA-B*44:02
HLA-I	HLA-B*44:03
HLA-I	HLA-B*51:01
HLA-I	HLA-B*53:01
HLA-I	HLA-B*57:01
HLA-I	HLA-B*58:01
HLA-II	HLA-DRB1*01:01
HLA-II	HLA-DRB1*03:01
HLA-II	HLA-DRB1*04:01
HLA-II	HLA-DRB1*04:05
HLA-II	HLA-DRB1*04:07
HLA-II	HLA-DRB1*07:01
HLA-II	HLA-DRB1*08:02
HLA-II	HLA-DRB1*09:01
HLA-II	HLA-DRB1*11:01
HLA-II	HLA-DRB1*12:01
HLA-II	HLA-DRB1*13:02
HLA-II	HLA-DRB1*14:02
HLA-II	HLA-DRB1*15:01
HLA-II	HLA-DRB3*01:01
HLA-II	HLA-DRB3*02:02
HLA-II	HLA-DRB4*01:01
HLA-II	HLA-DRB5*01:01
HLA-II	HLA-DQA1*05:01/DQB1*02:01
HLA-II	HLA-DQA1*05:01/DQB1*03:01
HLA-II	HLA-DQA1*03:01/DQB1*03:02
HLA-II	HLA-DQA1*04:01/DQB1*04:02
HLA-II	HLA-DQA1*01:01/DQB1*05:01
HLA-II	HLA-DQA1*01:02/DQB1*06:02
HLA-II	HLA-DPA1*02:01/DPB1*01:01
HLA-II	HLA-DPA1*01:03/DPB1*02:01
HLA-II	HLA-DPA1*01:03/DPB1*04:01
HLA-II	HLA-DPA1*03:01/DPB1*04:02
HLA-II	HLA-DPA1*02:01/DPB1*05:01
HLA-II	HLA-DPA1*02:01/DPB1*14:01
